# Supplementary material for: Collaborative Learning Activity Utilizing Evidence-Based Medicine to Improve Medical Student Learning of the Lifestyle Management of Obesity
Source: MedEdPORTAL. 2016 Jul 21;12:10426. doi: 10.15766/mep_2374-8265.10426 (PMC6464419; doi:10.15766/mep_2374-8265.10426)
Supplement: Supplementary file 1 — A. Student Presentation.pptx B. Facilitators Guide.docx [file mep-12-10426-s001.zip]

Archive with 3 entries (3 files):
- B. Facilitators Guide.docx
- _Educational Summary Report_10426.pdf
- A. Student Presentation.pptx
